# Supplementary material for: Comparative Investigation of Untargeted and Targeted Metabolomics in Turmeric Dietary Supplements and Rhizomes
Source: Foods. 2024 Dec 24;14(1):7. doi: 10.3390/foods14010007 (PMC11720146; doi:10.3390/foods14010007)
Supplement: Supplementary file 1 [file foods-14-00007-s001.zip]

Archive with 1 entries (1 files):
- foods-3344232-supplementary.pdf
